# Supplementary material for: Context‐Dependent Temporal Changes in Hypnotics Involved in Suicide Attempts
Source: Neuropsychopharmacol Rep. 2026 Apr 30;46(2):e70126. doi: 10.1002/npr2.70126 (PMC13129489; doi:10.1002/npr2.70126)
Supplement: Supplementary file 3 — Table S1: Annual counts of dual orexin receptor antagonist (DORA) and melatonin receptor agonist (MRA; ramelteon) agents identified from empty medication packages. Counts are summarized at the agent level and may exceed the number of OM‐involved encounters. [file NPR2-46-e70126-s001.csv]

StudyYear_EndingMarch	DORA_agents_n	MRA_agents_ramelteon_n	Total_OM_agents_n
2021	7	0	7
2022	8	6	14
2023	19	3	22
2024	24	2	26
2025	25	1	26
Total	83	12	95
